# Supplementary material for: Advancement in Human Face Prediction Using DNA
Source: Genes (Basel). 2023 Jan 3;14(1):136. doi: 10.3390/genes14010136 (PMC9858985; doi:10.3390/genes14010136)
Supplement: Supplementary file 1 [file genes-14-00136-s001.zip]

Archive with 1 entries (1 files):
- genes-2025099-supplementary.pdf
